# Supplementary material for: Personalized Risk Stratification of Residual Histologic Activity in IBD Using Circulating Cytokines
Source: J Pers Med. 2026 May 21;16(5):275. doi: 10.3390/jpm16050275 (PMC13208867; doi:10.3390/jpm16050275)
Supplement: Supplementary file 1 [file jpm-16-00275-s001.zip]

Archive with 1 entries (1 files):
- jpm-4320555-supplementary.pdf
